# Supplementary material for: Comprehensive Investigations into the Oil Extraction Process of Yellowish and Blackish Sesame Varieties, Parameters Optimization, and Absorbance Spectra Characteristics
Source: Foods. 2025 Oct 9;14(19):3450. doi: 10.3390/foods14193450 (PMC12523327; doi:10.3390/foods14193450)
Supplement: Supplementary file 1 [file foods-14-03450-s001.zip]

Archive with 1 entries (1 files):
- foods-3888410-supplementary.pdf
